# Supplementary material for: A Proof of Concept Combined Using Mixed Reality for Personalized Neurorehabilitation of Cerebellar Ataxic Patients
Source: Sensors (Basel). 2023 Feb 3;23(3):1680. doi: 10.3390/s23031680 (PMC9920853; doi:10.3390/s23031680)
Supplement: Supplementary file 1 [file sensors-23-01680-s001.zip]

Archive with 1 entries (1 files):
- sensors-2146265-supplementary.pdf
